# Supplementary material for: Flecainide Specifically Targets the Monovalent Countercurrent Through the Cardiac Ryanodine Receptor, While a Dominant Opposing Ca2+/Ba2+ Current Is Present
Source: Int J Mol Sci. 2024 Dec 29;26(1):203. doi: 10.3390/ijms26010203 (PMC11719481; doi:10.3390/ijms26010203)
Supplement: Supplementary file 1 [file ijms-26-00203-s001.zip]

Archive with 1 entries (1 files):
- ijms-3326231-supplementary.pdf
